# Supplementary material for: Structure of Photosystem I Supercomplex Isolated from a Chlamydomonas reinhardtii Cytochrome b6f Temperature-Sensitive Mutant
Source: Biomolecules. 2023 Mar 15;13(3):537. doi: 10.3390/biom13030537 (PMC10046768; doi:10.3390/biom13030537)
Supplement: Supplementary file 1 [file biomolecules-13-00537-s001.zip]

Archive with 1 entries (1 files):
- Supplementary Materials_22022023.pdf
